# Supplementary material for: A Probiotic Formula for Modulation of Colorectal Cancer Risk via Reducing CRC-Associated Bacteria
Source: Cells. 2023 Apr 25;12(9):1244. doi: 10.3390/cells12091244 (PMC10177585; doi:10.3390/cells12091244)
Supplement: Supplementary file 1 [file cells-12-01244-s001.zip]

Archive with 1 entries (1 files):
- cells-2211745-supplementary.pdf
